# Supplementary material for: Elf1 Deficiency Impairs Macrophage Development in Zebrafish Model Organism
Source: Int J Mol Sci. 2025 Mar 12;26(6):2537. doi: 10.3390/ijms26062537 (PMC11942252; doi:10.3390/ijms26062537)
Supplement: Supplementary file 1 [file ijms-26-02537-s001.zip]

Archive with 1 entries (1 files):
- ijms-3487693-supplementary.pdf
